# Supplementary material for: Hypervirulent Klebsiella pneumoniae causing aortitis retains its capsule and mucoviscosity and remains genotypically and phenotypically stable over time
Source: Sci Rep. 2025 Nov 13;15:39781. doi: 10.1038/s41598-025-23563-1 (PMC12615786; doi:10.1038/s41598-025-23563-1)
Supplement: Supplementary file 6 — Supplementary Material 6 [file 41598_2025_23563_MOESM6_ESM.xlsx]

## Sheet: Table S1
Supplementary Table S1. List of 352 isolates in PathogenWatch1 for which genomes shared the most genetic relatedness with isolate Kp031824-1
SAMPLE ACCESSION	COUNTRY	COLLECTION DATE	ISOLATION SOURCE
SAMEA3182011	Taiwan	1996	liver abscess
SAMEA3180855	Taiwan	1996	liver abscess
SAMEA3180854	Taiwan	1996	liver abscess
SAMEA3180853	Taiwan	1996	liver abscess
SAMEA3180851	Taiwan	1996	liver abscess
SAMEA3182013	South Africa	1996	pneumonia
SAMEA2637231	Netherlands	1997	blood
SAMEA3182012	Taiwan	1997	liver abscess
SAMEA3182015	South Africa	1997	pneumonia
SAMEA8948285	Norway	2001	blood
SAMEA8948357	Norway	2001	blood
SAMEA3172287	USA	2005	liver abscess
SAMEA3180383	Canada	2006	liver abscess
SAMEA3180382	Canada	2006	liver abscess
SAMEA3182895	USA	2006	liver abscess
SAMEA3180384	USA	2007	liver abscess
SAMEA3180385	USA	2007	liver abscess
SAMEA3182897	Norway	2008	liver abscess
SAMEA3182896	Sweden	2008	liver abscess
SAMEA8948437	Norway	2009	blood
SAMEA8948606	Norway	2009	blood
SAMEA8948473	Norway	2009	blood
SAMEA3182898	Denmark	2010	liver abscess
SAMEA2637229	France	2011	liver pus
SAMN28747366	Spain	2012	blood
SAMEA3182906	Norway	2012	liver abscess
SAMEA114094042	Vietnam	2013	blood
SAMEA114094051	Vietnam	2014	blood
SAMEA114094048	Vietnam	2014	blood
SAMEA104208386	Laos	2015	blood
SAMEA104208354	Laos	2015	blood
SAMEA104208376	Laos	2015	blood
SAMEA8948777	Norway	2015	blood
SAMEA114094052	Vietnam	2015	blood
SAMEA104208429	Hong Kong	2016	blood
SAMEA104208394	Laos	2016	blood
SAMEA104208402	Laos	2016	blood
SAMEA104208404	Laos	2016	blood
SAMEA114094075	Vietnam	2016	blood
SAMEA114094072	Vietnam	2016	blood
SAMEA114094070	Vietnam	2016	blood
SAMEA114094068	Vietnam	2016	blood
SAMEA5751307	Italy	2017	blood
SAMEA113605108	Norway	2017	blood
SAMEA113605381	Norway	2017	blood
SAMEA113605392	Norway	2017	blood
SAMEA113605019	Norway	2017	blood
SAMEA113605358	Norway	2017	blood
SAMEA114094079	Vietnam	2017	blood
SAMEA113606020	Norway	2018	blood
SAMEA113605721	Norway	2018	blood
SAMEA8664744	Sweden	2018	blood
SAMEA114094100	Vietnam	2018	blood
SAMN25041577	Guadeloupe	2018	human
SAMN26567294	Japan	2018	missing
SAMEA114094119	Vietnam	2019	blood
SAMEA114094122	Vietnam	2019	blood
SAMEA114094107	Vietnam	2019	blood
SAMEA114094110	Vietnam	2019	blood
SAMN25041656	Guadeloupe	2019	human
SAMN26567295	Japan	2019	missing
SAMEA114094118	Vietnam	2020	blood
SAMEA114094129	Vietnam	2020	blood
SAMEA114094124	Vietnam	2020	blood
SAMEA114094130	Vietnam	2020	blood
SAMEA114094132	Vietnam	2020	blood
SAMN30816129	Australia	2020	Blood culture
SAMN30274887	USA	2020	Orbital abscess drainage
SAMN30274883	USA	2021	Liver lesion drainage
SAMN34258006	United Kingdom	2022	aerobic blood culture bottle
SAMEA114228259	Germany	2022	blood culture
SAMN30274886	USA	2022	Hepatic abscess drainage
SAMEA114228262	Germany	2022	liquor
SAMN35037654	Chile	2022	tracheal aspirate
SAMN07256680	France	1985-01-01	Foetus
SAMN07256681	France	1985-01-01	genital tract
SAMN07256678	France	1985-01-01	Genital tract
SAMN07256677	France	1985-01-01	genital tract
SAMN07256679	France	1985-01-01	Genital tract
SAMN07256676	France	1985-01-01	Genital tract
SAMN07256673	France	1985-01-01	Unknown
SAMN07256682	France	1987-01-01	Cervix
SAMN07256683	France	1987-01-01	Genital tract
SAMN07256684	France	1987-01-01	mare metritis
SAMN07256685	France	1987-01-01	Stallion sperm
SAMN07256672	Belgium	1997-01-01	Blood
SAMN07256674	Netherlands	1997-01-01	Blood
SAMN07256686	Spain	1997-01-01	Blood
SAMN26366789	Australia	2001-01-01	mid-stream urine
SAMN26366787	Australia	2001-01-01	sputum
SAMEA882041	Australia	2002-01-01	Unknown
SAMN06606879	Russia	2003-01-01	Faeces
SAMEA8919792	Germany	2007-01-01	Unknown
SAMN29204931	Bangladesh	2007-02-27	missing
SAMN22024790	France	2008-01-01	liver abscess
SAMN11125719	France	2008-04-30	Unknown
SAMN07436550	China	2009-01-01	sputum
SAMN07436552	China	2009-01-01	sputum
SAMN17080013	China	2009-01-01	Unknown
SAMN17080014	China	2010-01-01	Unknown
SAMEA4668445	Vietnam	2010-04-05	Blood
SAMEA4668390	Vietnam	2011-04-18	Blood
SAMEA4668391	Vietnam	2011-05-18	Blood
SAMN16579468	Algeria	2011-08-02	Wound secretion
SAMEA29232418	Germany	2012-01-01	Tracheal secretion
SAMN08957364	China	2012-01-05	Unknown
SAMEA4668467	Vietnam	2012-02-02	Blood
SAMN08957365	China	2012-02-16	Unknown
SAMEA4668398	Vietnam	2012-03-21	Blood
SAMN03853196	USA	2012-05-04	Urine
SAMN05581754	USA	2012-10-01	Abscess
SAMN11878535	Russia	2012-11-01	Sputum
SAMN16378185	Russia	2012-11-01	sputum
SAMN12419067	Singapore	2013-01-01	Blood
SAMN07436572	China	2013-01-01	sputum
SAMN07436567	China	2013-01-01	sputum
SAMN07436585	China	2013-01-01	sputum
SAMN07436583	China	2013-01-01	sputum
SAMN07436579	China	2013-01-01	sputum
SAMN12419066	Singapore	2013-01-01	Sputum
SAMN08957373	China	2013-03-26	Unknown
SAMN11878529	Russia	2013-04-01	Aspirate
SAMN11979486	Singapore	2013-06-07	Sputum
SAMEA4668455	Vietnam	2013-08-09	Blood
SAMN11878534	Russia	2013-11-01	Aspirate
SAMN16378182	Russia	2013-11-21	aspirate
SAMN12419069	Singapore	2014-01-01	Blood
SAMEA3515178	Italy	2014-01-01	Other (drainage)
SAMN12419068	Singapore	2014-01-01	Rectal swab
SAMEA3499900	Austria	2014-01-01	Wound secretion (swab)
SAMN17080009	China	2014-01-01	Unknown
SAMN17080012	China	2014-01-01	Unknown
SAMN17080010	China	2014-01-01	Unknown
SAMEA3649911	Portugal	2014-01-01	Unknown
SAMD00397263	Japan	2014-01-05	Unknown
SAMN06190126	Czech Republic	2014-02-22	Wound swab
SAMN11878532	Russia	2014-03-01	Urine
SAMN11878536	Russia	2014-03-01	Wound
SAMN11979485	Singapore	2014-03-13	Blood
SAMN16378184	Russia	2014-03-25	urine
SAMN11878533	Russia	2014-07-01	Urine
SAMN24256192	China	2014-07-04	Hospital patients
SAMN16378183	Russia	2014-07-15	urine
SAMN11878530	Russia	2014-08-01	Unknown
SAMN16378175	Russia	2014-08-04	throat
SAMN10763118	Czech Republic	2014-08-11	Rectum
SAMN10763117	Czech Republic	2014-09-14	Blood culture
SAMD00397246	Japan	2014-11-18	Unknown
SAMN11979487	Singapore	2014-12-19	Rectal swab
SAMN05770794	Singapore	2014-12-19	Unknown
SAMEA3531823	Thailand	2015-01-01	Blood
SAMEA5232487	Vietnam	2015-01-01	Blood
SAMEA5232492	Vietnam	2015-01-01	Blood
SAMEA4362685	United Kingdom	2015-01-01	Environment
SAMEA4362679	United Kingdom	2015-01-01	Environment
SAMEA4362683	United Kingdom	2015-01-01	Environment
SAMEA4362686	United Kingdom	2015-01-01	Environment
SAMEA4362689	United Kingdom	2015-01-01	Environment
SAMEA4362690	United Kingdom	2015-01-01	Environment
SAMEA4362681	United Kingdom	2015-01-01	Environment
SAMEA4362682	United Kingdom	2015-01-01	Environment
SAMEA4362684	United Kingdom	2015-01-01	Environment
SAMEA4362687	United Kingdom	2015-01-01	Environment
SAMEA4362688	United Kingdom	2015-01-01	Environment
SAMEA7773985	Norway	2015-01-01	Faeces
SAMEA3531861	Thailand	2015-01-01	Urine
SAMD00399379	Japan	2015-01-01	Unknown
SAMD00399393	Japan	2015-01-01	Unknown
SAMD00397271	Japan	2015-01-21	Unknown
SAMN12250622	USA	2015-07-20	Lung
SAMN12250621	USA	2015-07-20	Lung
SAMN24019082	United Kingdom	2015-09-11	Unknown
SAMN11878531	Russia	2015-10-01	Unknown
SAMN16378176	Russia	2015-10-26	throat
SAMD00397277	Japan	2015-11-04	Unknown
SAMN15869164	USA	2016-01-01	urine
SAMEA104414832	Italy	2016-01-01	Unknown
SAMD00399331	Japan	2016-01-01	Unknown
SAMD00399347	Japan	2016-01-01	Unknown
SAMD00399245	Japan	2016-01-01	Unknown
SAMD00399351	Japan	2016-01-01	Unknown
SAMEA4364603	Thailand	2016-01-01	Unknown
SAMEA23989918	Thailand	2016-01-01	Unknown
SAMEA4364581	Thailand	2016-01-01	Unknown
SAMEA4364639	Thailand	2016-01-01	Unknown
SAMEA4364645	Thailand	2016-01-01	Unknown
SAMN16378187	Russia	2016-04-04	bronchial lavage
SAMEA13959330	Malaysia	2016-04-09	Whole mouth swab
SAMEA13959332	Malaysia	2016-04-10	Oropharyngeal swab
SAMEA13959377	Malaysia	2016-04-16	Oropharyngeal swab
SAMEA13959378	Malaysia	2016-04-16	Oropharyngeal swab
SAMEA13959373	Malaysia	2016-04-16	Oropharyngeal swab
SAMEA13959364	Malaysia	2016-04-17	Oropharyngeal swab
SAMEA13959369	Malaysia	2016-04-17	Oropharyngeal swab
SAMN07609107	China	2016-05-28	Unknown
SAMN16657683	Spain	2016-06-05	sputum
SAMN08957370	China	2016-06-21	Unknown
SAMN11878538	Russia	2016-07-01	Unknown
SAMN08624691	China	2016-10-15	Unknown
SAMN15904708	Hong Kong	2016-10-18	stool
SAMD00397221	Japan	2016-10-24	Unknown
SAMD00397239	Japan	2016-11-01	Unknown
SAMN19016284	China	2017-01-01	respiratory
SAMN19015898	China	2017-01-01	respiratory
SAMN17080015	China	2017-01-01	Unknown
SAMD00287324	Japan	2017-01-01	Unknown
SAMD00399322	Japan	2017-01-01	Unknown
SAMD00287322	Japan	2017-01-01	Unknown
SAMD00287321	Japan	2017-01-01	Unknown
SAMD00399314	Japan	2017-01-01	Unknown
SAMD00399312	Japan	2017-01-01	Unknown
SAMN24256183	China	2017-02-20	Hospital patients
SAMN12349649	Russia	2017-02-27	Faeces
SAMN12349653	Russia	2017-02-28	Faeces
SAMN12349652	Russia	2017-02-28	Faeces
SAMN12349654	Russia	2017-03-02	Faeces
SAMN19658556	Canada	2017-03-18	respiratory
SAMN12349650	Russia	2017-05-27	Faeces
SAMN08707458	China	2017-06-07	Unknown
SAMN30383139	China	2017-06-19	Hospital patients
SAMN07609171	China	2017-06-26	Unknown
SAMN24256185	China	2017-09-12	Hospital patients
SAMN26976296	USA	2017-12-24	rectal swab
SAMN19015818	Singapore	2018-01-01	Non-wound abdominal
SAMN19016118	China	2018-01-01	respiratory
SAMN17080016	China	2018-01-01	Unknown
SAMN17080018	China	2018-01-01	Unknown
SAMN17080017	China	2018-01-01	Unknown
SAMD00287387	Japan	2018-01-01	Unknown
SAMD00287348	Japan	2018-01-01	Unknown
SAMD00287351	Japan	2018-01-01	Unknown
SAMD00287412	Japan	2018-01-01	Unknown
SAMD00397314	Japan	2018-02-22	Unknown
SAMN31269458	Unknown	2018-06-27	Unknown
SAMN13874936	China	2018-09-18	Unknown
SAMN20033625	Australia	2019-01-01	Unknown
SAMN12886385	China	2019-01-01	Unknown
SAMN12886381	China	2019-01-01	Unknown
SAMN12886383	China	2019-01-01	Unknown
SAMN12886382	China	2019-01-01	Unknown
SAMN12886388	China	2019-01-01	Unknown
SAMN12886391	China	2019-01-01	Unknown
SAMN12886390	China	2019-01-01	Unknown
SAMN12886389	China	2019-01-01	Unknown
SAMN12886387	China	2019-01-01	Unknown
SAMN12886386	China	2019-01-01	Unknown
SAMD00287417	Japan	2019-01-01	Unknown
SAMD00287433	Japan	2019-01-01	Unknown
SAMN31269462	Unknown	2019-01-29	Unknown
SAMN31269464	Unknown	2019-03-27	Unknown
SAMN17807608	Russia	2019-04-11	feces
SAMN17807609	Russia	2019-04-12	feces
SAMD00497784	Japan	2019-04-17	sputum
SAMN17807611	Russia	2019-04-26	throat
SAMN28743185	Australia	2019-05-18	Abdomen Fluid
SAMD00501310	Japan	2019-05-30	pus
SAMD00502488	Japan	2019-06-06	sputum
SAMN21380261	China	2019-06-19	sputum
SAMD00502501	Japan	2019-06-27	sputum
SAMD00502511	Japan	2019-07-18	sputum
SAMD00501953	Japan	2019-08-17	sputum
SAMD00501837	Japan	2019-08-27	sputum
SAMD00497586	Japan	2019-09-02	sputum
SAMD00502452	Japan	2019-09-10	urine
SAMD00498800	Japan	2019-09-14	urine from catheter
SAMD00502455	Japan	2019-09-24	venous blood
SAMD00502456	Japan	2019-09-24	venous blood
SAMD00502446	Japan	2019-10-04	others
SAMD00498948	Japan	2019-10-15	sputum
SAMD00502460	Japan	2019-11-03	venous blood
SAMN28174100	USA	2019-11-07	blood
SAMN28174101	USA	2019-11-07	blood
SAMD00497777	Japan	2019-11-11	sputum
SAMN26369138	Australia	2020-01-01	Central venous catheter
SAMN26369012	Australia	2020-01-01	Endotrachial Tube
SAMN26369166	Australia	2020-01-01	sputum
SAMN26369161	Australia	2020-01-01	urine
SAMN26369092	Australia	2020-01-01	urine
SAMN14792099	USA	2020-01-08	Blood
SAMN26816067	Taiwan	2020-01-14	pus
SAMN23898322	China	2020-03-01	sputum
SAMEA111504893	Lithuania	2020-03-07	sputum
SAMD00499489	Japan	2020-03-10	urine
SAMD00502480	Japan	2020-03-12	urine
SAMD00497798	Japan	2020-04-03	sputum
SAMEA111504151	Czech Republic	2020-04-06	swab (wound)
SAMD00498215	Japan	2020-04-20	wound
SAMN23898323	China	2020-05-01	sputum
SAMD00498163	Japan	2020-05-04	sputum
SAMEA111504739	Hong Kong	2020-05-17	blood
SAMEA14252881	Netherlands	2020-05-19	Unknown
SAMEA111504741	Hong Kong	2020-05-21	blood
SAMD00498218	Japan	2020-05-24	venous blood
SAMD00498165	Japan	2020-05-30	sputum
SAMD00499532	Japan	2020-06-04	urine from catheter
SAMD00502534	Japan	2020-06-09	missing
SAMD00498686	Japan	2020-06-29	urine
SAMN26816068	Taiwan	2020-08-10	pus
SAMN26816070	Taiwan	2020-08-20	pus
SAMN26816069	Taiwan	2020-08-27	pus
SAMN26816071	Taiwan	2020-09-21	pus
SAMN26816072	Taiwan	2020-09-25	pus
SAMN26816073	Taiwan	2020-09-25	pus
SAMN26816074	Taiwan	2020-10-20	pus
SAMN20704581	China	2020-11-20	urine
SAMN26816075	Taiwan	2020-11-26	pus
SAMEA111506237	Thailand	2020-12-12	sputum
SAMEA13183815	Italy	2021-01-01	hepatic abscess
SAMN25184611	China	2021-08-10	Wound exudate
SAMN25184617	China	2021-08-12	sputum
SAMN34411498	Cambodia	2022-01-30	blood
SAMN36470478	Russia	2023-03-04	Bronchoalveolar lavage fluid
SAMEA2633709	France	Unknown	blood
SAMEA112282230	India	Unknown	BLOOD
SAMN15541431	Vietnam	Unknown	Blood culture
SAMN15541436	Vietnam	Unknown	Blood culture
SAMN15541422	Vietnam	Unknown	Broncho-alveolar lavage
SAMN15541427	Vietnam	Unknown	Broncho-alveolar lavage
SAMN15541425	Vietnam	Unknown	Broncho-alveolar lavage
SAMN15541423	Vietnam	Unknown	Broncho-alveolar lavage
SAMN07508954	China	Unknown	Clinical setting
SAMN06112175	Singapore	Unknown	Liver abscess
SAMN06112177	Singapore	Unknown	Liver abscess
SAMN06112169	Singapore	Unknown	Liver abscess
SAMN06112185	Singapore	Unknown	Liver abscess
SAMN06112172	Singapore	Unknown	Liver abscess
SAMN06112176	Singapore	Unknown	Liver abscess
SAMN06112168	Singapore	Unknown	Liver abscess
SAMN06112186	Singapore	Unknown	Liver abscess
SAMN06112193	Singapore	Unknown	Liver abscess
SAMEA2633705	France	Unknown	liver pus
SAMEA2637224	Taiwan	Unknown	liver pus
SAMN15541508	Viet Nam	Unknown	nasal swab
SAMN15541514	Vietnam	Unknown	Nasal swab
SAMN15541513	Vietnam	Unknown	Nasal swab
SAMEA112282161	India	Unknown	PUS
SAMEA112282345	India	Unknown	PUS
SAMEA112282253	India	Unknown	SPUTUM
SAMEA4531999	Philippines	Unknown	Tracheal aspirate
SAMEA4531948	Philippines	Unknown	Tracheal aspirate
SAMEA9800570	Unknown	Unknown	Unknown
SAMEA8457514	Unknown	Unknown	Unknown
SAMEA6375547	Colombia	Unknown	Urine
SAMN36687980	China	Unknown	Unknown
SAMN36663133	China	Unknown	Unknown
SAMN21988161	China	Unknown	Unknown
SAMEA7190506	Germany	Unknown	Unknown
SAMN20967129	Singapore	Unknown	Unknown
SAMN25345067	Singapore	Unknown	Unknown
SAMN20967296	Singapore	Unknown	Unknown
SAMN20967156	Singapore	Unknown	Unknown
SAMEA7701935	Spain	Unknown	Unknown
1https://rc.pathogen.watch/en (last accessed 08/27/2025)
